# Supplementary material for: Efficient intra mode decision for low complexity HEVC screen content compression
Source: PLoS One. 2019 Dec 31;14(12):e0226900. doi: 10.1371/journal.pone.0226900 (PMC6938359; doi:10.1371/journal.pone.0226900)
Supplement: S1 File — (ZIP) [file pone.0226900.s001.zip]

Archive with 4 entries (3 files):
- S1File/
- S1File/Encoder settings file.cfg
- S1File/Encoder settings.doc
- S1File/Get test videos.doc
